# Supplementary material for: Gut Microbiota and Subclinical Cardiovascular Disease in Patients with Type 2 Diabetes Mellitus
Source: Nutrients. 2021 Aug 1;13(8):2679. doi: 10.3390/nu13082679 (PMC8397936; doi:10.3390/nu13082679)
Supplement: Supplementary file 1 [file nutrients-13-02679-s001.zip]

Archive with 1 entries (1 files):
- nutrients-1284705-supplementary.pdf
